# Supplementary material for: Parthenocarpy-related genes induced by naphthalene acetic acid in oil palm interspecific O × G [Elaeis oleifera (Kunth) Cortés × Elaeis guineensis Jacq.] hybrids
Source: Front Genet. 2023 Mar 20;14:1099489. doi: 10.3389/fgene.2023.1099489 (PMC10067579; doi:10.3389/fgene.2023.1099489)
Supplement: Supplementary file 1 [file Table2.XLSX]

## Sheet: Table S1
Table S2_Summary metrics of co-expression networks.
	Stage	DEGs*	Nodes	Modularity	Density	Diameter	Centralization Degree	Theoretical Maximal	Centralization Closeness	Theoretical Maximal	Theoretical Maximal	Centralization Betweenness	Theoretical Maximal	Average path length
Pollen	603	1318	1043	0.93935	0.00184087	51.547	0.00567793	1133160	0.00483429	531.75	1063	0.635245	601709024	24.8007
	607	980	729	0.929106	0.0025544	46.1327	0.00671712	570780	0.00416118	377.25	754	0.521229	214899425	20.4412
	700	1497	1180	0.943207	0.00160527	48.4977	0.00582047	1470156	0.00320302	605.75	1211	0.599017	889445592	22.7946
NAA	603	994	865	0.932097	0.00226736	58.2201	0.00689644	763002	0.0133086	436.25	872	0.592384	332288244	28.2352
	607	3145	2903	0.962551	0.000679779	53.7151	0.0024003	8541006	0.00577123	1460.75	2921	0.656125	12469871682	24.2904
	700	3732	3401	0.965678	0.000576646	49.7828	0.00291782	11795790	0.00275433	1716.75	3433	0.615893	20241579074	26.2074
Summary metrics of co-expression networks. Modularity: value of the community structure, modules which are densely connected themselves but sparsely connected to other modules; Density: The proportion of present edges from all possible edges in the network; Diameter (weighted): The longest geodesic distance (length of the shortest path between two nodes) in the network, using a positive weight ve…
* Number of unique DEGs across the comparisons.
