# Supplementary material for: Parthenocarpy-related genes induced by naphthalene acetic acid in oil palm interspecific O × G [Elaeis oleifera (Kunth) Cortés × Elaeis guineensis Jacq.] hybrids
Source: Front Genet. 2023 Mar 20;14:1099489. doi: 10.3389/fgene.2023.1099489 (PMC10067579; doi:10.3389/fgene.2023.1099489)
Supplement: Supplementary file 3 [file Table3.XLSX]

## Sheet: NAA_Treatment
Table S3_GO_Terms
Phenology Stage	Biological Process			Cellular Component			Molecular Function
	GO Term	Name	Frequency	GO Term	Name	Frequency	GO Term	Name	Frequency
603_NAA	GO:0008150	biological_process	100	GO:0016020	membrane	62.0325	GO:0003674	molecular_function	100
603_NAA	GO:0009987	cellular process	77.5997	GO:0005886	plasma membrane	15.1508	GO:0043167	ion binding	34.3731
603_NAA	GO:0044237	cellular metabolic process	49.9968	GO:0031090	organelle membrane	4.65168	GO:0016740	transferase activity	21.6619
603_NAA	GO:1901360	organic cyclic compound metabolic process	22.6141	GO:0031975	envelope	2.9329	GO:0036094	small molecule binding	21.6596
603_NAA	GO:0006725	cellular aromatic compound metabolic process	21.8064	GO:0098588	bounding membrane of organelle	1.99409	GO:0043168	anion binding	19.4557
603_NAA	GO:0050896	response to stimulus	14.3744	GO:0031967	organelle envelope	1.8755	GO:0097367	carbohydrate derivative binding	16.5586
603_NAA	GO:0009059	macromolecule biosynthetic process	10.0325	GO:0005794	Golgi apparatus	1.61531	GO:0032553	ribonucleotide binding	16.0536
603_NAA	GO:1901362	organic cyclic compound biosynthetic process	9.22163	GO:1990351	transporter complex	1.399	GO:0017076	purine nucleotide binding	15.6672
603_NAA	GO:0019438	aromatic compound biosynthetic process	8.34145	GO:1902495	transmembrane transporter complex	1.36917	GO:0032555	purine ribonucleotide binding	15.5996
603_NAA	GO:0034645	cellular macromolecule biosynthetic process	7.06308	GO:0019867	outer membrane	1.17733	GO:0035639	purine ribonucleoside triphosphate binding	15.3188
603_NAA	GO:0009056	catabolic process	6.16588	GO:0030312	external encapsulating structure	1.11739	GO:0005215	transporter activity	9.12317
603_NAA	GO:1901575	organic substance catabolic process	5.67762	GO:0000139	Golgi membrane	0.724492	GO:0022857	transmembrane transporter activity	8.99498
603_NAA	GO:0006520	cellular amino acid metabolic process	5.4967	GO:1905368	peptidase complex	0.552592	GO:0046914	transition metal ion binding	5.90466
603_NAA	GO:0034660	ncRNA metabolic process	3.75859	GO:0009536	plastid	0.514354	GO:0005515	protein binding	4.97632
603_NAA	GO:0042221	response to chemical	3.60288	GO:1905369	endopeptidase complex	0.459614	GO:0016874	ligase activity	3.48475
603_NAA	GO:0015031	protein transport	2.72571	GO:0000502	proteasome complex	0.417963	GO:0016746	acyltransferase activity	2.99783
603_NAA	GO:0051649	establishment of localization in cell	2.07392	GO:0034702	ion channel complex	0.316048	GO:0022804	active transmembrane transporter activity	2.96038
603_NAA	GO:0046907	intracellular transport	1.94222	GO:0031968	organelle outer membrane	0.236322	GO:0016757	glycosyltransferase activity	2.49674
603_NAA	GO:0044262	cellular carbohydrate metabolic process	1.55771	GO:0034703	cation channel complex	0.222931	GO:0016747	acyltransferase activity, transferring groups other than amino-acyl groups	2.33681
603_NAA	GO:0070727	cellular macromolecule localization	1.5234	GO:0009986	cell surface	0.222049	GO:0060089	molecular transducer activity	1.86342
Phenology Stage	Biological Process			Cellular Component			Molecular Function
	GO Term	Name	Frequency	GO Term	Name	Frequency	GO Term	Name	Frequency
607_NAA	GO:0050896	response to stimulus	14.3744	GO:0016020	membrane	62.0325	GO:0043169	cation binding	18.0999
607_NAA	GO:0007154	cell communication	8.51956	GO:0005576	extracellular region	2.88528	GO:0005515	protein binding	4.97632
607_NAA	GO:0023052	signaling	8.0063	GO:0031226	intrinsic component of plasma membrane	1.63299	GO:0016874	ligase activity	3.48475
607_NAA	GO:1901135	carbohydrate derivative metabolic process	6.81372	GO:0030312	external encapsulating structure	1.11739	GO:0005198	structural molecule activity	3.13143
607_NAA	GO:0009056	catabolic process	6.16588	GO:0005759	mitochondrial matrix	0.351554	GO:0051540	metal cluster binding	2.19704
607_NAA	GO:0006950	response to stress	4.79462	GO:0030117	membrane coat	0.276953	GO:0051536	iron-sulfur cluster binding	2.19585
607_NAA	GO:0065008	regulation of biological quality	2.88222	GO:0031012	extracellular matrix	0.232117	GO:0004518	nuclease activity	2.16222
607_NAA	GO:1901607	alpha-amino acid biosynthetic process	2.30858	GO:0031225	anchored component of membrane	0.203401	GO:0004175	endopeptidase activity	2.0123
607_NAA	GO:0065009	regulation of molecular function	2.23354	GO:0034357	photosynthetic membrane	0.196439	GO:0016779	nucleotidyltransferase activity	1.75302
607_NAA	GO:0050790	regulation of catalytic activity	2.07426	GO:0045211	postsynaptic membrane	0.182506	GO:0016614	oxidoreductase activity, acting on CH-OH group of donors	1.61397
607_NAA	GO:0009605	response to external stimulus	1.94985	GO:0030120	vesicle coat	0.170866	GO:0004553	hydrolase activity, hydrolyzing O-glycosyl compounds	1.57338
607_NAA	GO:0070887	cellular response to chemical stimulus	1.94312	GO:0042651	thylakoid membrane	0.168798	GO:0016616	oxidoreductase activity, acting on the CH-OH group of donors, NAD or NADP as acceptor	1.37176
607_NAA	GO:0006310	DNA recombination	1.67236	GO:0045121	membrane raft	0.112081	GO:0004519	endonuclease activity	1.27088
607_NAA	GO:0006820	anion transport	1.45848	GO:0048046	apoplast	0.111334	GO:0016835	carbon-oxygen lyase activity	1.22806
607_NAA	GO:0008033	tRNA processing	1.43725	GO:0009521	photosystem	0.106427	GO:0016879	ligase activity, forming carbon-nitrogen bonds	1.21779
607_NAA	GO:0016052	carbohydrate catabolic process	1.39339	GO:0097526	spliceosomal tri-snRNP complex	0.0739492	GO:0030246	carbohydrate binding	0.806919
607_NAA	GO:0030154	cell differentiation	1.22451	GO:0005811	lipid droplet	0.0720127	GO:0016903	oxidoreductase activity, acting on the aldehyde or oxo group of donors	0.77201
607_NAA	GO:0098656	anion transmembrane transport	1.10282	GO:0046540	U4/U6 x U5 tri-snRNP complex	0.0716106	GO:0000049	tRNA binding	0.699921
607_NAA	GO:0006022	aminoglycan metabolic process	1.05666	GO:0005618	cell wall	0.0706301	GO:0016620	oxidoreductase activity, acting on the aldehyde or oxo group of donors, NAD or NADP as acceptor	0.578841
607_NAA	GO:0006952	defense response	1.03405	GO:0055035	plastid thylakoid membrane	0.0699039	GO:0016782	transferase activity, transferring sulphur-containing groups	0.563301
Phenology Stage	Biological Process			Cellular Component			Molecular Function
	GO Term	Name	Frequency	GO Term	Name	Frequency	GO Term	Name	Frequency
700_NAA	GO:0009058	biosynthetic process	23.0854	GO:0043228	non-membrane-bounded organelle	9.17428	GO:0005198	structural molecule activity	3.13143
700_NAA	GO:1901576	organic substance biosynthetic process	21.9199	GO:0043232	intracellular non-membrane-bounded organelle	8.763	GO:0003735	structural constituent of ribosome	2.28755
700_NAA	GO:0044249	cellular biosynthetic process	21.4061	GO:0031975	envelope	2.9329	GO:0004518	nuclease activity	2.16222
700_NAA	GO:1901566	organonitrogen compound biosynthetic process	14.6945	GO:1990904	ribonucleoprotein complex	1.95012	GO:0004175	endopeptidase activity	2.0123
700_NAA	GO:0044271	cellular nitrogen compound biosynthetic process	13.6693	GO:0031967	organelle envelope	1.8755	GO:0016779	nucleotidyltransferase activity	1.75302
700_NAA	GO:0009059	macromolecule biosynthetic process	10.0325	GO:0031226	intrinsic component of plasma membrane	1.63299	GO:0016810	hydrolase activity, acting on carbon-nitrogen (but not peptide) bonds	1.67195
700_NAA	GO:0023052	signaling	8.0063	GO:0044391	ribosomal subunit	0.948031	GO:0004519	endonuclease activity	1.27088
700_NAA	GO:0034645	cellular macromolecule biosynthetic process	7.06308	GO:0030880	RNA polymerase complex	0.720262	GO:0019843	rRNA binding	1.21895
700_NAA	GO:0043603	cellular amide metabolic process	6.72366	GO:0000428	DNA-directed RNA polymerase complex	0.71831	GO:0016879	ligase activity, forming carbon-nitrogen bonds	1.21779
700_NAA	GO:0006518	peptide metabolic process	5.72792	GO:0016469	proton-transporting two-sector ATPase complex	0.591869	GO:0008094	ATP-dependent activity, acting on DNA	1.07747
700_NAA	GO:0043043	peptide biosynthetic process	5.18431	GO:0015934	large ribosomal subunit	0.536308	GO:0000981	DNA-binding transcription factor activity, RNA polymerase II-specific	0.882642
700_NAA	GO:0006412	translation	5.06184	GO:0031225	anchored component of membrane	0.203401	GO:0004540	ribonuclease activity	0.753563
700_NAA	GO:0009605	response to external stimulus	1.94985	GO:0022626	cytosolic ribosome	0.173676	GO:0016651	oxidoreductase activity, acting on NAD(P)H	0.621441
700_NAA	GO:0070887	cellular response to chemical stimulus	1.94312	GO:0005770	late endosome	0.166505	GO:0008173	RNA methyltransferase activity	0.60322
700_NAA	GO:0030154	cell differentiation	1.22451	GO:0009526	plastid envelope	0.151849	GO:0051537	2 iron, 2 sulfur cluster binding	0.53041
700_NAA	GO:0006022	aminoglycan metabolic process	1.05666	GO:0034708	methyltransferase complex	0.143361	GO:0004521	endoribonuclease activity	0.497301
700_NAA	GO:0042592	homeostatic process	0.860165	GO:0042170	plastid membrane	0.136287	GO:0010181	FMN binding	0.453877
700_NAA	GO:0009607	response to biotic stimulus	0.851785	GO:0033176	proton-transporting V-type ATPase complex	0.13447	GO:0016893	endonuclease activity, active with either ribo- or deoxyribonucleic acids and producing 5'-phosphomonoesters	0.435433
700_NAA	GO:0001510	RNA methylation	0.848863	GO:0022625	cytosolic large ribosomal subunit	0.121591	GO:0008047	enzyme activator activity	0.418189
700_NAA	GO:0015074	DNA integration	0.803682	GO:0016607	nuclear speck	0.121013	GO:0003887	DNA-directed DNA polymerase activity	0.384353

## Sheet: Pollen_Treatment
Phenology Stage	Biological Process			Cellular Component			Molecular Function
	GO Term	Name	Frequency	GO Term	Name	Frequency	GO Term	Name	Frequency
603_Pollen	GO:0043603	cellular amide metabolic process	6.72366	GO:0031966	mitochondrial membrane	1.27353	GO:0003700	DNA-binding transcription factor activity	4.46089
603_Pollen	GO:0043604	amide biosynthetic process	5.7777	GO:0015630	microtubule cytoskeleton	1.13778	GO:0016757	glycosyltransferase activity	2.49674
603_Pollen	GO:0035556	intracellular signal transduction	3.78714	GO:0019866	organelle inner membrane	1.0658	GO:0004518	nuclease activity	2.16222
603_Pollen	GO:0000160	phosphorelay signal transduction system	2.57022	GO:0044391	ribosomal subunit	0.948031	GO:0016798	hydrolase activity, acting on glycosyl bonds	2.00317
603_Pollen	GO:0097659	nucleic acid-templated transcription	1.94862	GO:0015934	large ribosomal subunit	0.536308	GO:0004553	hydrolase activity, hydrolyzing O-glycosyl compounds	1.57338
603_Pollen	GO:0070887	cellular response to chemical stimulus	1.94312	GO:0098803	respiratory chain complex	0.263225	GO:0005509	calcium ion binding	1.32189
603_Pollen	GO:0006351	transcription, DNA-templated	1.92495	GO:0022626	cytosolic ribosome	0.173676	GO:0016758	hexosyltransferase activity	0.932375
603_Pollen	GO:0043933	protein-containing complex organization	1.70733	GO:0099503	secretory vesicle	0.153495	GO:0140359	ABC-type transporter activity	0.841471
603_Pollen	GO:0065003	protein-containing complex assembly	1.44543	GO:0048046	apoplast	0.111334	GO:0030246	carbohydrate binding	0.806919
603_Pollen	GO:0006457	protein folding	1.03808	GO:1905354	exoribonuclease complex	0.0826144	GO:0004527	exonuclease activity	0.703764
603_Pollen	GO:0044036	cell wall macromolecule metabolic process	0.925294	GO:0033643	host cell part	0.0811661	GO:0071949	FAD binding	0.559864
603_Pollen	GO:0042546	cell wall biogenesis	0.824832	GO:0005838	proteasome regulatory particle	0.0811333	GO:0051082	unfolded protein binding	0.418441
603_Pollen	GO:0006979	response to oxidative stress	0.552299	GO:0000178	exosome (RNase complex)	0.0734528	GO:0008408	3'-5' exonuclease activity	0.309386
603_Pollen	GO:0006099	tricarboxylic acid cycle	0.517385	GO:0033646	host intracellular part	0.0647589	GO:0003724	RNA helicase activity	0.307096
603_Pollen	GO:0051174	regulation of phosphorus metabolic process	0.441282	GO:0000118	histone deacetylase complex	0.0547357	GO:0015035	protein-disulfide reductase activity	0.289789
603_Pollen	GO:0019220	regulation of phosphate metabolic process	0.441127	GO:0005849	mRNA cleavage factor complex	0.0450654	GO:0016796	exonuclease activity, active with either ribo- or deoxyribonucleic acids and producing 5'-phosphomonoesters	0.268855
603_Pollen	GO:0006081	cellular aldehyde metabolic process	0.414003	GO:0045273	respiratory chain complex II	0.0347386	GO:0016742	hydroxymethyl-, formyl- and related transferase activity	0.207999
603_Pollen	GO:0018212	peptidyl-tyrosine modification	0.311896	GO:0033647	host intracellular organelle	0.0338319	GO:0016744	transketolase or transaldolase activity	0.168184
603_Pollen	GO:0018108	peptidyl-tyrosine phosphorylation	0.297135	GO:0033648	host intracellular membrane-bounded organelle	0.0335857	GO:0015294	solute:cation symporter activity	0.151569
603_Pollen	GO:0034308	primary alcohol metabolic process	0.295785	GO:0005665	RNA polymerase II, core complex	0.0331385	GO:0046912	acyltransferase activity, acyl groups converted into alkyl on transfer	0.145758
Phenology Stage	Biological Process			Cellular Component			Molecular Function
	GO Term	Name	Frequency	GO Term	Name	Frequency	GO Term	Name	Frequency
607_Pollen	GO:0034660	ncRNA metabolic process	3.75859	GO:0098827	endoplasmic reticulum subcompartment	1.40273	GO:0016874	ligase activity	3.48475
607_Pollen	GO:0034470	ncRNA processing	2.6406	GO:1990351	transporter complex	1.399	GO:0008173	RNA methyltransferase activity	0.60322
607_Pollen	GO:0051246	regulation of protein metabolic process	2.36612	GO:1902495	transmembrane transporter complex	1.36917	GO:0016667	oxidoreductase activity, acting on a sulfur group of donors	0.570819
607_Pollen	GO:0032268	regulation of cellular protein metabolic process	2.28522	GO:0044391	ribosomal subunit	0.948031	GO:0015036	disulfide oxidoreductase activity	0.326798
607_Pollen	GO:0006022	aminoglycan metabolic process	1.05666	GO:0015934	large ribosomal subunit	0.536308	GO:0022832	voltage-gated channel activity	0.315881
607_Pollen	GO:0006400	tRNA modification	1.00908	GO:0034702	ion channel complex	0.316048	GO:0005244	voltage-gated ion channel activity	0.31089
607_Pollen	GO:0009636	response to toxic substance	1.00685	GO:0042579	microbody	0.291153	GO:0015035	protein-disulfide reductase activity	0.289789
607_Pollen	GO:0030203	glycosaminoglycan metabolic process	0.987182	GO:0042575	DNA polymerase complex	0.221577	GO:0016783	sulfurtransferase activity	0.27253
607_Pollen	GO:0001510	RNA methylation	0.848863	GO:0022625	cytosolic large ribosomal subunit	0.121591	GO:0008175	tRNA methyltransferase activity	0.201649
607_Pollen	GO:0006023	aminoglycan biosynthetic process	0.751981	GO:0005778	peroxisomal membrane	0.105061	GO:0016878	acid-thiol ligase activity	0.190364
607_Pollen	GO:0006024	glycosaminoglycan biosynthetic process	0.739789	GO:0031903	microbody membrane	0.105061	GO:0015108	chloride transmembrane transporter activity	0.189265
607_Pollen	GO:0032392	DNA geometric change	0.644267	GO:0031902	late endosome membrane	0.0970686	GO:0016668	oxidoreductase activity, acting on a sulfur group of donors, NAD(P) as acceptor	0.180182
607_Pollen	GO:0032508	DNA duplex unwinding	0.64326	GO:0034707	chloride channel complex	0.0857982	GO:0005253	anion channel activity	0.1651
607_Pollen	GO:0031399	regulation of protein modification process	0.44782	GO:1902562	H4 histone acetyltransferase complex	0.0830821	GO:0016709	oxidoreductase activity, acting on paired donors, with incorporation or reduction of molecular oxygen, NAD(P)H as one donor, and incorporation of one atom of oxygen	0.162144
607_Pollen	GO:0051247	positive regulation of protein metabolic process	0.427958	GO:0045239	tricarboxylic acid cycle enzyme complex	0.0809569	GO:0005254	chloride channel activity	0.144871
607_Pollen	GO:0032270	positive regulation of cellular protein metabolic process	0.413875	GO:0009523	photosystem II	0.0781464	GO:0016405	CoA-ligase activity	0.124277
607_Pollen	GO:0009082	branched-chain amino acid biosynthetic process	0.411039	GO:0097526	spliceosomal tri-snRNP complex	0.0739492	GO:0016671	oxidoreductase activity, acting on a sulfur group of donors, disulfide as acceptor	0.11744
607_Pollen	GO:0006721	terpenoid metabolic process	0.346499	GO:0046540	U4/U6 x U5 tri-snRNP complex	0.0716106	GO:0097573	glutathione oxidoreductase activity	0.0987119
607_Pollen	GO:0006637	acyl-CoA metabolic process	0.344857	GO:0043189	H4/H2A histone acetyltransferase complex	0.0690915	GO:0016706	2-oxoglutarate-dependent dioxygenase activity	0.0907737
607_Pollen	GO:0035383	thioester metabolic process	0.344857	GO:0035267	NuA4 histone acetyltransferase complex	0.0628552	GO:0003725	double-stranded RNA binding	0.0877741
Phenology Stage	Biological Process			Cellular Component			Molecular Function
	GO Term	Name	Frequency	GO Term	Name	Frequency	GO Term	Name	Frequency
700_Pollen	GO:0009056	catabolic process	6.16588	GO:0005576	extracellular region	2.88528	GO:0016491	oxidoreductase activity	12.0573
700_Pollen	GO:0006259	DNA metabolic process	5.67456	GO:0031984	organelle subcompartment	1.67664	GO:0008233	peptidase activity	4.25989
700_Pollen	GO:0006310	DNA recombination	1.67236	GO:0019867	outer membrane	1.17733	GO:0004518	nuclease activity	2.16222
700_Pollen	GO:0016052	carbohydrate catabolic process	1.39339	GO:0120025	plasma membrane bounded cell projection	0.831884	GO:0004175	endopeptidase activity	2.0123
700_Pollen	GO:0051301	cell division	1.38522	GO:0005615	extracellular space	0.672559	GO:0016798	hydrolase activity, acting on glycosyl bonds	2.00317
700_Pollen	GO:1901361	organic cyclic compound catabolic process	1.24639	GO:0031300	intrinsic component of organelle membrane	0.391081	GO:0016779	nucleotidyltransferase activity	1.75302
700_Pollen	GO:0019439	aromatic compound catabolic process	1.2266	GO:0005774	vacuolar membrane	0.388882	GO:0046906	tetrapyrrole binding	1.6129
700_Pollen	GO:0006022	aminoglycan metabolic process	1.05666	GO:0031301	integral component of organelle membrane	0.382637	GO:0004553	hydrolase activity, hydrolyzing O-glycosyl compounds	1.57338
700_Pollen	GO:0006952	defense response	1.03405	GO:0098687	chromosomal region	0.352769	GO:0005506	iron ion binding	1.46251
700_Pollen	GO:0044419	biological process involved in interspecies interaction between organisms	0.959744	GO:0000793	condensed chromosome	0.292757	GO:0020037	heme binding	1.43497
700_Pollen	GO:0022402	cell cycle process	0.825316	GO:0000228	nuclear chromosome	0.288736	GO:0017171	serine hydrolase activity	1.32832
700_Pollen	GO:0015074	DNA integration	0.803682	GO:0031968	organelle outer membrane	0.236322	GO:0008236	serine-type peptidase activity	1.32758
700_Pollen	GO:0043207	response to external biotic stimulus	0.801563	GO:0042575	DNA polymerase complex	0.221577	GO:0016705	oxidoreductase activity, acting on paired donors, with incorporation or reduction of molecular oxygen	1.30027
700_Pollen	GO:0051707	response to other organism	0.801327	GO:0098791	Golgi apparatus subcompartment	0.199159	GO:0004519	endonuclease activity	1.27088
700_Pollen	GO:0032392	DNA geometric change	0.644267	GO:0042170	plastid membrane	0.136287	GO:0004497	monooxygenase activity	1.20844
700_Pollen	GO:0032508	DNA duplex unwinding	0.64326	GO:0000781	chromosome, telomeric region	0.116409	GO:0004540	ribonuclease activity	0.753563
700_Pollen	GO:0098542	defense response to other organism	0.637283	GO:0005795	Golgi stack	0.1146	GO:0044877	protein-containing complex binding	0.743747
700_Pollen	GO:1901136	carbohydrate derivative catabolic process	0.52563	GO:0048046	apoplast	0.111334	GO:0016866	intramolecular transferase activity	0.634222
700_Pollen	GO:0006099	tricarboxylic acid cycle	0.517385	GO:0009521	photosystem	0.106427	GO:0034061	DNA polymerase activity	0.506592
700_Pollen	GO:0000272	polysaccharide catabolic process	0.484521	GO:0005838	proteasome regulatory particle	0.0811333	GO:0004521	endoribonuclease activity	0.497301
