# Supplementary material for: Parthenocarpy-related genes induced by naphthalene acetic acid in oil palm interspecific O × G [Elaeis oleifera (Kunth) Cortés × Elaeis guineensis Jacq.] hybrids
Source: Front Genet. 2023 Mar 20;14:1099489. doi: 10.3389/fgene.2023.1099489 (PMC10067579; doi:10.3389/fgene.2023.1099489)
Supplement: Supplementary file 4 [file Table1.XLSX]

## Sheet: Hoja6
Table S1_Primer sequences used for RT-qPCR
Treatment_PhenStag_Time	TRINITY / NCBI accession number	Annotation	Forward 5´ → 3´	Reverse 5´ → 3´
NAA_603_T1	TRINITY_DN143542_c1_g1	Probable WRKY transcription factor 33	TTCCATCTTCCCACCCATT	CCATCGCCTCGCCATTCTT
NAA_603_T0	TRINITY_DN11220_c0_g2	1-aminocyclopropane-1-carboxylate oxidase	GCCATTCACAAGGTCCAAGC	AGAACTTGGGCTTGGGGAAG
NAA_603_T1	TRINITY_DN4308_c0_g2	NAC domain-containing protein 68	GTGTCCTGAAGCTGTCCGAT	GCTGGGAGAAGATGCACCAA
POLLEN_603_T2	TRINITY_DN23510_c0_g1	Flowering-promoting factor 1-like protein 1	TCCACAAGCCTCACAACTCC	GCTCCTTCTGTTCCTCGTCC
NAA_700_T2	TRINITY_DN38599_c0_g1	Acetyl-coenzyme A carboxylase carboxyl transferase subunit alpha, chloroplastic	GTCAGTGAACCTGGAGGTG	CTTGCACCACTCGCTATCTC
POLLEN_603_T0	TRINITY_DN63896_c2_g1	Unknown	CATAAGAATGGCAGGCAAAGC	ACCTTTTCCCTGTATGCTTGACT
POLLEN_700_T0	TRINITY_DN62356_c0_g1	Transcription factor MYC2	CCCTATCTCCAGTAGTCTCGC	GGATTGGGTCTGGGGATTGG
NAA_607_T2	*XM_010942329.2	Indole-3-acetic acid induced ARG7 like	GTTCTCAAGCATGCAGTTCG	GCAGCTCAAAGACACCACAA
NAA_607_T0	*XM_010943300.2	Auxin-responsive protein SAUR71-like	GATTGGCGATGAAGAGGTTG	GGTCGTAGCCGTACTCCTGA
NAA_607_T1	TRINITY_DN12260_c0_g1	Auxin-induced protein 22D	AGCCTCCAAGATTGCCCATT	AGGTGGAGGAAGCTATGGGA
NAA_607_T0	TRINITY_DN123905_c0_g1	Gibberellin-regulated protein 14	CTTCCCGTTCCCACCTCTTG	TGTATGGGATTGCGCCTTTCT
NAA_607_T0	*XM_019853925.1	Flavin-containing monooxygenase 1	TTGCCACCCGGTAGTAAGAG	CAAGAAGCCTTTCTCCAACG
NAA_700_T2	TRINITY_DN3523_c0_g1	Auxin-responsive protein IAA9	ACAGCCAATCTCCCTCTCCA	TGTTCCCCACCATGCAACAT
Reference genes	**CYP2	Cyp2 Cyclophilin 2	CTCGTCTGATGTCGTCTA	CTGCTGGTACTCTGGTAA
Reference genes	**GRAS	GRAS Gibberellin-responsive protein 2	CGGAAGAGTCACATCAATCG	GGAGCAAGAAGCCAACAC
*Somyong, S., Walayaporn, K., Jomchai, N., Naktang, C., Yodyingyong, T., Phumichai, C., Pootakham, W., & Tangphatsornruang, S. (2018). Transcriptome analysis of oil palm inflorescences revealed candidate genes for an auxin signaling pathway involved in parthenocarpy. PeerJ, 2018(12), 1–22. https://doi.org/10.7717/peerj.5975
**Yeap, W. C., Loo, J. M., Wong, Y. C., & Kulaveerasingam, H. (2014). Evaluation of suitable reference genes for qRT-PCR gene expression normalization in reproductive, vegetative tissues and during fruit development in oil palm. Plant Cell, Tissue and Organ Culture, 116(1), 55–66. https://doi.org/10.1007/s11240-013-0382-3
